# Supplementary material for: Diet, Digestion, and the Dietitian: A Survey of Clinicians’ Knowledge, Attitudes and Practices to Advance the Treatment of Gastrointestinal Disturbances in Individuals with Anorexia Nervosa
Source: J Clin Med. 2022 Sep 30;11(19):5833. doi: 10.3390/jcm11195833 (PMC9573322; doi:10.3390/jcm11195833)
Supplement: Supplementary file 1 [file jcm-11-05833-s001.zip]

Archive with 1 entries (1 files):
- jcm-1895184-supplementary.pdf
